# Supplementary material for: Chemical Modulation of the 1-(Piperidin-4-yl)-1,3-dihydro-2H-benzo[d]imidazole-2-one Scaffold as a Novel NLRP3 Inhibitor
Source: Molecules. 2021 Jun 29;26(13):3975. doi: 10.3390/molecules26133975 (PMC8271538; doi:10.3390/molecules26133975)
Supplement: Supplementary file 1 [file molecules-26-03975-s001.zip]

Archive with 1 entries (1 files):
- molecules-1279491-SI.pdf
